# Supplementary material for: Efficacy of Three Vaccine Regimens Against Infectious Hematopoietic Necrosis Virus Transmission Potential in Rainbow Trout
Source: Vaccines (Basel). 2025 Aug 15;13(8):864. doi: 10.3390/vaccines13080864 (PMC12390467; doi:10.3390/vaccines13080864)
Supplement: Supplementary file 1 [file vaccines-13-00864-s001.zip]

Archive with 1 entries (1 files):
- vaccines-3681205-supplementary.pdf
